# Supplementary material for: Characterization of Systemic Oxidative Stress in Asthmatic Adults Compared to Healthy Controls and Its Association with the Oxidative Potential of Particulate Matter Collected Using Personal Samplers
Source: Antioxidants (Basel). 2025 Mar 25;14(4):385. doi: 10.3390/antiox14040385 (PMC12024361; doi:10.3390/antiox14040385)
Supplement: Supplementary file 1 [file antioxidants-14-00385-s001.zip]

Archive with 1 entries (1 files):
- antioxidants-3513034-supplementary.pdf
